# Supplementary material for: Cotargeting a MYC/eIF4A-survival axis improves the efficacy of KRAS inhibitors in lung cancer
Source: J Clin Invest. 2023 Aug 15;133(16):e167651. doi: 10.1172/JCI167651 (PMC10425214; doi:10.1172/JCI167651)
Supplement: Supporting data values [file jci-133-167651-s050.xlsx]

## Sheet: Figure 1A
Figure 1A: Log2 fold change in cell number of replicates (relative to day 0) plus specified treatments in 3D cell-growth assay
Cell line	DMSO			Mean	StDev	KRASi			Mean	StDev	eIF4Ai			Mean	StDev	COMBO			Mean	StDev
H23	2.04549	2.1134	1.98333	2.04741	0.0650514	-0.390949	-0.422658	-0.522193	-0.445267	0.068481	0.314308	0.398372	0.434217	0.382299	0.0615494	-4.49947	-4.17755	-4.32955	-4.33552	0.161047
HCC44	1.39737	1.47419	1.48484	1.45213	0.047721	-0.432703	-0.3421	-0.317225	-0.364009	0.0607763	0.0315783	0.143327	0.0885342	0.0878131	0.0558777	-2.93966	-2.79527	-2.4327	-2.72255	0.261188
H1792	1.68718	1.75468	1.70435	1.7154	0.0350843	0.0716556	0.0313917	-0.188734	-0.0285623	0.140166	0.210362	0.269256	0.186114	0.221911	0.0427568	-2.31186	-2.58105	-2.73717	-2.54336	0.215143
H2122	2.22792	2.07375	1.92536	2.07568	0.151291	0.174974	0.201692	0.147753	0.174806	0.0269698	0.52097	0.583255	0.623332	0.575852	0.0515808	-1.5076	-1.56649	-1.67572	-1.58327	0.085308
LU65	2.91806	2.86462	2.70656	2.82974	0.10998	-0.46337	-0.541372	-0.494067	-0.499603	0.0392949	0.367654	0.482474	0.315503	0.388544	0.0854235	-1.54137	-1.12633	-1.41852	-1.36207	0.213198
LU99	2.19448	2.19448	2.09191	2.16029	0.0592187	0.0245541	0.172308	-0.0856288	0.0370777	0.129424	0.285819	0.136764	0.136764	0.186449	0.0860574	-1.22161	-1.32594	-1.12431	-1.22395	0.100837
H1373	2.07854	2.17017	2.30767	2.18546	0.11533	-0.376465	-0.252286	-0.193987	-0.274246	0.0932001	-0.193987	-0.0840143	-0.0067086	-0.0949033	0.0941129	-0.179773	-0.0840143	-0.208342	-0.157377	0.0651197
H2030	1.5947	1.48036	1.41961	1.49822	0.0888992	0.0503746	-0.0040732	-0.0751563	-0.0096183	0.0629489	0.226224	0.261271	0.190305	0.225934	0.0354842	0.0768468	0.102842	0.17813	0.119273	0.0526029

## Sheet: Figure 1C
Figure 1C: Log2 fold change in cell number of replicates (relative to day 0) plus specified treatments in 2D cell-growth assay
Cell line	DMSO			Mean	StDev	KRASi			Mean	StDev	eIF4Ai			Mean	StDev	COMBO			Mean	StDev
H23	3.35805	3.39987	3.4505	3.40281	0.046293	1.82518	1.90479	2.00755	1.91251	0.0914328	0.0314002	0.0893475	0.00755345	0.0427671	0.0420651	-1.61393	-1.47307	-1.54179	-1.54293	0.0704382
HCC44	2.23781	2.18998	2.11513	2.18097	0.0618354	0.668443	0.63311	0.74767	0.683074	0.0586646	0.0950684	0.268835	0.117969	0.160624	0.0944106	-1.50148	-1.31613	-1.43331	-1.41697	0.0937513
H1792	2.79126	2.76269	2.61069	2.72155	0.0970631	0.118838	-0.0968904	-0.168444	-0.0488319	0.149549	0.408345	0.408345	0.138738	0.318476	0.155658	-1.59166	-1.19311	-1.24373	-1.34283	0.21697
H2122	1.72984	1.84195	1.71519	1.76233	0.0693429	0.504207	0.481307	0.449213	0.478242	0.0276248	0.0312222	0.219426	-0.158048	0.0308667	0.188737	-1.25566	-1.14463	-1.21301	-1.20443	0.0560108
LU65	3.02155	3.17796	3.05422	3.08458	0.0825015	1.51169	1.83362	1.40317	1.58283	0.223869	0.252835	0.0943308	0.103609	0.150258	0.088955	-0.440327	-0.426906	-0.413609	-0.426947	0.0133587
LU99	3.08764	3.03056	3.10003	3.07274	0.0370517	1.6047	2.19545	1.95758	1.91924	0.297233	0.0197389	0.141886	0.0370169	0.066214	0.0661009	-0.246776	-0.37145	-0.325553	-0.314593	0.0630555
H1373	2.66692	2.59477	2.54777	2.60316	0.0600145	0.668443	0.63311	0.74767	0.683074	0.0586646	0.147313	0.254228	0.00980927	0.137117	0.122528	-0.02786	-0.0425705	0.135054	0.0215412	0.0985798
H2030	1.80801	1.82892	2.06753	1.90149	0.144178	0.889892	0.899807	0.754377	0.848025	0.0812533	0.776072	0.46487	0.530162	0.590368	0.164104	0.113705	0.274767	0.284892	0.224455	0.0960455

## Sheet: Figure 1E
Figure 1E: Log2 fold change in cell number of replicates (relative to day 0) plus siEIF4A1 or siCNT and specified treatments in 2D cell-growth assay.
Cell line	siRNA	DMSO			Mean	StDev	KRASi			Mean	StDev
H23	siCNT	2.0459	2.14211	2.11865	2.10222	0.0501684	0.630861	0.881404	0.750159	0.754141	0.125319
	siEIF4A1	0.22604	0.0195888	0.331973	0.192534	0.158865	-1.13065	-1.2028	-1.40074	-1.24473	0.139841
H1792	siCNT	2.08088	2.18357	2.20543	2.15662	0.0665002	0.673705	0.694464	0.447824	0.605331	0.136799
	siEIF4A1	0.32521	0.287242	0.166948	0.2598	0.0826228	-1.18669	-0.897182	-1.03469	-1.03952	0.144814

## Sheet: Figure 2A
Figure 2A: Log2 fold change in cell number of replicates (relative to day 0) plus specified treatments in 2D cell-growth assay
Cell line	DMSO			Mean	StDev	MEKi			Mean	StDev	eIF4Ai			Mean	StDev	COMBO			Mean	StDev
H23	1.72984	1.84195	1.71519	1.76233	0.0693429	0.385887	0.44626	0.348412	0.39352	0.0493682	0.0312222	0.219426	-0.158048	0.0308667	0.188737	-1.18527	-1.19908	-1.369	-1.25112	0.102325
H1573	2.30751	2.26869	2.5748	2.38367	0.166657	0.0656029	-0.0243785	-0.0532333	-0.00400297	0.0619829	0.0247692	0.265777	0.0453305	0.111959	0.133607	-1.25633	-0.927702	-1.08268	-1.0889	0.1644
LU99	3.35805	3.39987	3.4505	3.40281	0.046293	1.01205	1.27059	1.16541	1.14935	0.130012	0.0314002	0.0893475	0.00755345	0.0427671	0.0420651	-0.899337	-0.9686	-1.01669	-0.961544	0.0589958
H1792	2.06332	2.24086	1.94712	2.08377	0.147929	-0.132603	0.352824	-0.0528759	0.0557816	0.260316	0.352824	0.443589	0.235784	0.344066	0.104179	-0.923008	-0.882744	-0.780564	-0.862105	0.0734307
HCC44	3.02155	3.17796	3.05422	3.08458	0.0825015	0.0566111	0.0178787	-0.0320465	0.0141478	0.0444464	0.252835	0.0943308	0.103609	0.150258	0.088955	-0.896391	-0.581881	-0.70606	-0.728111	0.158411
LU65	2.7769	2.74834	2.59633	2.70719	0.0970631	0.504409	0.410287	0.256482	0.390393	0.125155	0.393985	0.292106	0.124378	0.270157	0.136137	-0.541884	-0.606015	-0.639181	-0.595693	0.0494629
H441	1.53229	1.82343	1.80871	1.72147	0.164002	0.682502	0.474394	0.423768	0.526888	0.137122	0.344333	0.231122	0.523303	0.366253	0.147319	-0.476697	-0.352369	-0.491196	-0.440087	0.0763117
H1944	2.06844	2.25486	2.05595	2.12642	0.111407	0.978646	0.76505	0.602779	0.782158	0.188517	0.76505	0.686195	0.419915	0.62372	0.180851	-0.541611	-0.411027	-0.439041	-0.463893	0.0687478
H2122	3.08764	3.03056	3.10003	3.07274	0.0370517	0.412884	0.358945	0.259409	0.343746	0.0778579	0.0197389	0.141886	0.0370169	0.066214	0.0661009	-0.289211	-0.408882	-0.740591	-0.479561	0.233843
A549	3.87691	3.93628	3.72355	3.84558	0.109769	1.30402	0.789442	0.452407	0.848622	0.428877	0.408352	0.20448	0.165309	0.25938	0.130491	0.11137	0.242615	-0.197734	0.052084	0.226082
H1373	2.66692	2.59477	2.54777	2.60316	0.0600145	1.09073	0.909282	0.967581	0.989198	0.0926348	0.147313	0.254228	0.00980927	0.137117	0.122528	-0.0352786	0.064257	0.167351	0.065443	0.10132
H2030	2.12796	1.92151	1.94597	1.99848	0.1128	0.38505	0.34883	0.564219	0.4327	0.11533	0.38505	0.34883	0.564219	0.4327	0.11533	0.270318	0.211021	0.138612	0.20665	0.0659615
H1355	1.74925	1.87124	2.09919	1.90656	0.177625	0.273221	0.72068	0.337352	0.443751	0.241962	0.398752	0.233328	0.192301	0.274794	0.109293	0.192301	0.206107	0.233328	0.210579	0.020876

## Sheet: Figure 2C
Figure 2C: Log2 fold change in cell number of replicates (relative to day 0) plus siEIF4A1 or siCNT and specified treatments in 2D cell-growth assay.
Cell line	siRNA	DMSO			Mean	StDev	MEKi			Mean	StDev
H1573	siCNT	2.0071	2.18295	2.05957	2.08321	0.0902766	0.104657	-0.0473459	0.0480737	0.0351283	0.076824
	siEIF4A1	0.207327	0.236872	0.18729	0.210496	0.0249424	-0.864057	-0.995302	-1.24466	-1.03467	0.193332
H1944	siCNT	2.61926	2.5892	2.6632	2.62389	0.0372168	0.839524	0.88971	0.78753	0.838921	0.0510929
	siEIF4A1	0.735138	0.555103	0.652202	0.647481	0.0901103	-0.661215	-0.578753	-0.72631	-0.655426	0.0739487

## Sheet: Figure 3A
Figure 3A: percent inhibitory response (relative to DMSO) of replicates treated with indicated concentrations of eIF4Ai (eFT226) and KRASi (MRTX849)
	H23
	ConcUnit	Drug1	Conc1	Drug2	Conc2	Replicate 1	Replicate 2	Replicate 3	Mean
	nM	eFT226	0	MRTX849	0	3.30984	2.22795	-5.53779	0
	nM	eFT226	5	MRTX849	0	30.8498	32.7331	27.4445	30.3425
	nM	eFT226	10	MRTX849	0	52.2285	52.7112	48.6234	51.1877
	nM	eFT226	25	MRTX849	0	71.6421	70.6689	71.5353	71.2821
	nM	eFT226	50	MRTX849	0	67.2487	68.2825	69.6885	68.4065
	nM	eFT226	0	MRTX849	10	29.023	27.3308	31.737	29.3636
	nM	eFT226	5	MRTX849	10	54.8722	55.7549	52.4171	54.348
	nM	eFT226	10	MRTX849	10	76.7623	74.9936	76.8247	76.1935
	nM	eFT226	25	MRTX849	10	83.3703	83.0739	85.4403	83.9615
	nM	eFT226	50	MRTX849	10	79.5475	81.0812	80.7654	80.4647
	nM	eFT226	0	MRTX849	50	42.7668	38.2549	32.5158	37.8459
	nM	eFT226	5	MRTX849	50	67.4864	67.1881	64.5198	66.3981
	nM	eFT226	10	MRTX849	50	79.9387	82.4095	80.3723	80.9068
	nM	eFT226	25	MRTX849	50	83.6565	81.58	83.0761	82.7709
	nM	eFT226	50	MRTX849	50	81.7309	82.7063	81.7871	82.0748
	nM	eFT226	0	MRTX849	100	44.1723	40.6811	41.1494	42.0009
	nM	eFT226	5	MRTX849	100	65.2865	68.2914	66.3341	66.6374
	nM	eFT226	10	MRTX849	100	80.0015	80.2151	80.4726	80.2298
	nM	eFT226	25	MRTX849	100	86.6272	83.6402	84.1262	84.7979
	nM	eFT226	50	MRTX849	100	83.3022	81.0502	83.5297	82.6274
	nM	eFT226	0	MRTX849	1000	66.1927	71.0525	72.8946	70.0466
	nM	eFT226	5	MRTX849	1000	82.8723	80.8019	81.261	81.645
	nM	eFT226	10	MRTX849	1000	87.2162	87.7687	86.4931	87.1593
	nM	eFT226	25	MRTX849	1000	89.6931	87.5495	85.3362	87.5263
	nM	eFT226	50	MRTX849	1000	86.2703	85.156	86.2152	85.8805
	H1792
	ConcUnit	Drug1	Conc1	Drug2	Conc2	Replicate 1	Replicate 2	Replicate 3	Mean
	nM	eFT226	0	MRTX849	0	-12.3817	8.93363	3.44808	0
	nM	eFT226	5	MRTX849	0	22.1764	28.3439	4.19865	18.2396
	nM	eFT226	10	MRTX849	0	37.3805	37.3335	32.2672	35.6604
	nM	eFT226	25	MRTX849	0	68.9423	51.6559	55.0912	58.5631
	nM	eFT226	50	MRTX849	0	68.5816	64.985	66.7107	66.7591
	nM	eFT226	0	MRTX849	10	26.5942	22.5637	23.0356	24.0645
	nM	eFT226	5	MRTX849	10	53.6647	48.2045	49.3527	50.4073
	nM	eFT226	10	MRTX849	10	59.3372	58.0867	62.2275	59.8838
	nM	eFT226	25	MRTX849	10	70.0316	65.9831	69.6349	68.5499
	nM	eFT226	50	MRTX849	10	70.0245	73.3541	75.0711	72.8166
	nM	eFT226	0	MRTX849	50	43.5629	38.4803	37.3764	39.8066
	nM	eFT226	5	MRTX849	50	59.68	55.9884	57.0264	57.5649
	nM	eFT226	10	MRTX849	50	63.9928	66.1379	63.3555	64.4954
	nM	eFT226	25	MRTX849	50	72.9237	71.6953	71.6614	72.0935
	nM	eFT226	50	MRTX849	50	76.9596	77.2863	77.5692	77.2717
	nM	eFT226	0	MRTX849	100	48.7987	52.2423	45.901	48.9807
	nM	eFT226	5	MRTX849	100	64.8217	61.7089	61.042	62.5242
	nM	eFT226	10	MRTX849	100	64.5155	66.5054	69.0494	66.6901
	nM	eFT226	25	MRTX849	100	74.8498	75.1435	73.8241	74.6058
	nM	eFT226	50	MRTX849	100	76.801	74.1759	77.6964	76.2244
	nM	eFT226	0	MRTX849	1000	59.416	62.18	65.8	62.4654
	nM	eFT226	5	MRTX849	1000	77.7792	76.3187	73.9023	76.0001
	nM	eFT226	10	MRTX849	1000	86.0184	83.9603	79.7627	83.2471
	nM	eFT226	25	MRTX849	1000	80.7875	82.5083	79.77	81.022
	nM	eFT226	50	MRTX849	1000	78.8576	79.5803	80.7724	79.7367

## Sheet: Figure 3B
Figure 3B: percent inhibitory response (relative to DMSO) of replicates treated with indicated concentrations of eIF4Ai (eFT226) and MEKi (trametinib)
	H1573
	ConcUnit	Drug1	Conc1	Drug2	Conc2	Replicate 1	Replicate 2	Replicate 3	Mean
	nM	eFT226	0	Trametinib	0	2.39829	4.23413	-6.63241	0
	nM	eFT226	5	Trametinib	0	9.51266	10.3758	10.0101	9.96621
	nM	eFT226	10	Trametinib	0	23.1871	15.4335	12.4392	17.0199
	nM	eFT226	25	Trametinib	0	44.6848	44.417	39.7168	42.9395
	nM	eFT226	50	Trametinib	0	59.561	60.4883	56.5532	58.8675
	nM	eFT226	0	Trametinib	10	28.8593	25.199	23.6098	25.8894
	nM	eFT226	5	Trametinib	10	49.1916	44.9967	41.4088	45.199
	nM	eFT226	10	Trametinib	10	53.6187	53.6387	51.8858	53.0477
	nM	eFT226	25	Trametinib	10	61.1803	62.2262	60.5552	61.3206
	nM	eFT226	50	Trametinib	10	67.5881	66.2189	63.4765	65.7612
	nM	eFT226	0	Trametinib	25	36.0282	36.971	34.7652	35.9215
	nM	eFT226	5	Trametinib	25	60.5966	57.7429	59.8781	59.4059
	nM	eFT226	10	Trametinib	25	58.4089	60.7158	65.7345	61.6197
	nM	eFT226	25	Trametinib	25	65.4567	64.7283	63.2644	64.4831
	nM	eFT226	50	Trametinib	25	65.3303	64.34	66.4559	65.3754
	nM	eFT226	0	Trametinib	50	38.8387	38.7205	35.3516	37.6369
	nM	eFT226	5	Trametinib	50	60.746	64.1059	63.4489	62.7669
	nM	eFT226	10	Trametinib	50	64.7593	64.8885	64.5871	64.745
	nM	eFT226	25	Trametinib	50	65.0647	63.8386	64.6442	64.5158
	nM	eFT226	50	Trametinib	50	64.8703	62.9212	62.8652	63.5523
	nM	eFT226	0	Trametinib	100	61.176	60.3817	62.3419	61.2998
	nM	eFT226	5	Trametinib	100	72.9107	70.9246	74.7765	72.8706
	nM	eFT226	10	Trametinib	100	79.5022	80.4418	78.7944	79.5795
	nM	eFT226	25	Trametinib	100	76.4804	73.2296	73.575	74.4283
	nM	eFT226	50	Trametinib	100	70.4674	71.1194	69.4917	70.3595
	H1944
	ConcUnit	Drug1	Conc1	Drug2	Conc2	Replicate 1	Replicate 2	Replicate 3	Mean
	nM	eFT226	0	Trametinib	0	-0.342579	-0.207621	0.5502	0
	nM	eFT226	5	Trametinib	0	28.148	23.7637	24.9133	25.6083
	nM	eFT226	10	Trametinib	0	22.3522	24.6995	24.0574	23.703
	nM	eFT226	25	Trametinib	0	40.7571	44.0487	44.906	43.2373
	nM	eFT226	50	Trametinib	0	61.4372	61.5989	62.4969	61.8443
	nM	eFT226	0	Trametinib	10	47.372	44.5294	46.5832	46.1615
	nM	eFT226	5	Trametinib	10	73.2738	74.3879	73.5466	73.7361
	nM	eFT226	10	Trametinib	10	66.0171	70.4164	70.2993	68.9109
	nM	eFT226	25	Trametinib	10	62.3389	62.4065	60.8779	61.8744
	nM	eFT226	50	Trametinib	10	61.4139	60.1265	59.4517	60.3307
	nM	eFT226	0	Trametinib	25	59.4537	57.4875	58.9398	58.627
	nM	eFT226	5	Trametinib	25	82.4256	82.9002	83.2515	82.8591
	nM	eFT226	10	Trametinib	25	83.2293	82.1797	81.3192	82.2428
	nM	eFT226	25	Trametinib	25	72.7638	72.8398	72.2806	72.6281
	nM	eFT226	50	Trametinib	25	65.0771	66.8883	67.5372	66.5008
	nM	eFT226	0	Trametinib	50	76.0321	77.4749	77.1696	76.8922
	nM	eFT226	5	Trametinib	50	90.2202	91.2264	92.5266	91.3244
	nM	eFT226	10	Trametinib	50	90.9916	90.1463	90.1981	90.4453
	nM	eFT226	25	Trametinib	50	76.6017	77.6757	77.4111	77.2295
	nM	eFT226	50	Trametinib	50	64.7363	67.2897	63.3446	65.1236
	nM	eFT226	0	Trametinib	100	94.1912	90.4	90.6139	91.735
	nM	eFT226	5	Trametinib	100	95.0426	95.3589	96.361	95.5875
	nM	eFT226	10	Trametinib	100	95.2102	95.1069	96.7998	95.7056
	nM	eFT226	25	Trametinib	100	84.7262	83.65	84.4695	84.2819
	nM	eFT226	50	Trametinib	100	75.4371	75.7523	75.0567	75.4154

## Sheet: Figure 3E
Figure 3E: Percent apoptotic H23 cells overtime in response to indicated treatments.
Time (h)	DMSO			Mean	StDev	KRASi			Mean	StDev	eIF4Ai			Mean	StDev	COMBO			Mean	StDev
0	0.279873	0.387284	0	0.222386	0.199939	0.913292	0.386215	0.587723	0.629077	0.265961	0.431238	0.265416	0.97066	0.555771	0.368746	1.70598	1.82246	1.80257	1.777	0.0623077
4	2.97113	2.38471	0.941865	2.09923	1.04432	2.77817	2.04588	3.55094	2.79167	0.752621	2.03105	4.93597	3.81684	3.59462	1.46515	10.794	9.58808	8.41818	9.60009	1.18795
8	3.43101	2.81124	2.45129	2.89785	0.495568	5.00781	6.1364	5.86072	5.66831	0.588386	6.42866	8.85308	7.70501	7.66225	1.21277	16.4055	12.4307	12.5416	13.7926	2.2635
12	3.84944	3.04659	3.37642	3.42415	0.403547	6.12887	6.78525	9.57915	7.49776	1.83217	7.82743	13.1273	10.1738	10.3762	2.65573	17.1943	15.7549	15.0295	15.9929	1.10186
16	4.48173	4.50603	4.48405	4.4906	0.0134122	8.21988	9.24034	10.9988	9.48634	1.4057	10.9674	11.6749	12.4827	11.7083	0.758207	17.9812	18.1453	19.4887	18.5384	0.827071
20	6.54305	5.42826	4.70661	5.55931	0.925207	10.5834	10.1175	14.0487	11.5832	2.14785	13.1324	15.9907	13.8132	14.3121	1.49304	21.1841	21.7841	21.2697	21.4126	0.324556
24	6.82577	6.38755	5.86802	6.36045	0.47945	13.8144	12.9709	16.7082	14.4978	1.96011	15.2904	15.8833	16.0919	15.7552	0.415798	24.5274	25.7287	22.7964	24.3508	1.4741
28	7.64009	8.56477	6.29226	7.49904	1.1428	14.4045	12.6111	18.097	15.0376	2.79721	16.3242	20.4358	16.7354	17.8318	2.26448	27.5403	29.7664	24.4609	27.2559	2.66419
32	7.91917	8.0205	6.90668	7.61545	0.615902	16.3512	13.1134	18.5545	16.0064	2.73691	16.6206	17.7666	16.9834	17.1235	0.585684	29.0867	29.3803	29.8221	29.4297	0.370186
36	8.72025	8.94531	8.46246	8.70934	0.241609	16.538	13.3837	18.0328	15.9848	2.37343	16.6381	19.755	18.8913	18.4281	1.60924	31.6394	32.2028	32.7846	32.2089	0.572585
40	9.38326	10.6276	7.69028	9.23372	1.47437	18.3252	13.6787	20.2157	17.4065	3.36391	19.0212	19.5043	21.3184	19.948	1.21117	36.7314	35.2437	32.0847	34.6866	2.37288
44	10.7391	10.8844	8.15315	9.92553	1.53664	19.2469	14.2471	18.4639	17.3193	2.68925	19.1081	19.2166	21.9069	20.0772	1.58547	37.0091	38.2276	34.0296	36.4221	2.15969
48	11.358	10.6103	8.42031	10.1295	1.5267	20.8439	15.2462	19.1127	18.401	2.86593	21.8233	19.7339	21.2063	20.9212	1.07347	37.1177	40.9883	38.0801	38.7287	2.01513
52	12.9554	12.0007	10.8132	11.9231	1.07323	20.7036	16.0389	20.4057	19.0494	2.61142	18.975	19.4163	22.3831	20.2581	1.85347	40.1044	45.0188	38.7582	41.2938	3.29541
56	11.7462	12.8674	11.7261	12.1132	0.653202	19.3655	16.5483	19.5039	18.4726	1.66788	19.5274	19.0617	20.7223	19.7705	0.85657	42.7862	43.2886	42.2849	42.7866	0.50187
60	12.1282	13.0361	12.3677	12.5107	0.470489	19.9588	16.4949	19.5434	18.6657	1.89143	20.598	18.7885	20.273	19.8865	0.96471	44.6888	42.8196	41.7939	43.1008	1.46782
64	13.2622	13.9154	13.3555	13.511	0.353278	19.8366	16.6328	18.9312	18.4669	1.65161	18.4982	17.9846	21.1907	19.2245	1.72202	43.8997	45.0059	43.3398	44.0818	0.847834
68	12.8788	14.8282	13.2612	13.6561	1.03297	19.0549	15.5604	19.6108	18.0754	2.19569	17.2925	19.7371	22.4798	19.8365	2.59505	46.4431	44.3957	45.2743	45.371	1.02708
72	15.1084	14.9439	13.6945	14.5823	0.773232	18.3274	15.3266	19.3727	17.6756	2.10035	18.0774	21.1775	21.441	20.232	1.87053	48.5328	45.4549	44.721	46.2362	2.02246
76	14.1236	16.068	13.8631	14.6849	1.20484	17.8469	15.3414	18.923	17.3704	1.83769	17.4404	20.4752	21.4623	19.7926	2.09602	47.7361	45.3527	44.2212	45.77	1.79424
80	12.6642	16.2154	15.9291	14.9363	1.97282	18.0769	15.1112	17.3209	16.8363	1.54108	18.139	21.0127	22.8937	20.6818	2.39455	50.8293	46.0392	44.6936	47.1874	3.22498
84	14.1201	16.346	15.2687	15.2449	1.11318	18.0628	15.7592	16.764	16.862	1.15491	17.7317	20.7381	21.9306	20.1335	2.16376	50.0605	45.5722	47.0925	47.575	2.28273
88	14.3675	16.422	16.4987	15.7627	1.20895	17.0242	15.3031	17.2938	16.5404	1.07994	18.2681	23.0797	21.5514	20.9664	2.45857	50.6609	44.6919	46.7995	47.3841	3.02715
92	14.9403	17.08	15.3383	15.7862	1.13802	17.4671	16.8196	17.571	17.2859	0.407141	17.1796	23.5139	20.9794	20.5576	3.18815	51.0738	41.4539	45.244	45.9239	4.84585
96	15.1421	17.3616	15.6049	16.0362	1.17093	15.946	17.4459	17.5068	16.9662	0.884048	15.5111	23.1285	19.4992	19.3796	3.81012	50.6836	43.3246	47.2346	47.0809	3.68189
100	14.3201	17.503	17.1424	16.3218	1.74289	17.1106	16.9687	17.5958	17.225	0.328853	16.0625	22.7349	20.3872	19.7282	3.38465	47.1874	42.4756	49.7103	46.4577	3.67212
104	16.1885	16.6209	16.8575	16.5557	0.339252	16.0716	16.9046	18.4336	17.1366	1.19797	16.9659	21.4857	20.8797	19.7771	2.45338	51.5722	43.0347	48.5255	47.7108	4.3267
108	17.1318	17.7325	18.2431	17.7024	0.556248	16.5963	17.5118	17.7657	17.2913	0.615096	17.0558	21.7903	20.3805	19.7422	2.43091	52.4601	44.3163	48.4122	48.3962	4.0719
112	17.9798	18.1982	18.2544	18.1441	0.145081	16.8973	16.4776	17.7795	17.0515	0.66454	16.7246	20.3771	19.0879	18.7299	1.85238	51.9227	42.0353	50.4684	48.1421	5.33843
116	16.3034	17.8415	17.9203	17.3551	0.911614	17.5078	17.1025	18.4932	17.7012	0.715243	16.5831	20.2966	18.1169	18.3322	1.86612	52.0635	42.3511	50.7665	48.3937	5.27309
120	16.9245	18.1951	17.8842	17.6679	0.662297	17.5032	17.6088	17.8356	17.6492	0.169833	16.155	20.6608	17.9153	18.2437	2.27078	54.5299	46.2606	51.974	50.9215	4.23394

## Sheet: Figure 3F
Figure 3F: Percent apoptotic H1573 cells overtime in response to indicated treatments.
Time (h)	DMSO			Mean	StDev	MEKi			Mean	StDev	eIF4Ai			Mean	StDev	COMBO			Mean	StDev
0	0.800847	0.864368	0.350649	0.671955	0.280065	1.94581	0.983246	1.37268	1.43391	0.484197	1.72288	1.39496	1.22686	1.44823	0.252262	0.693351	1.38133	1.35684	1.14384	0.390328
4	3.68679	5.11901	4.19089	4.33223	0.726494	8.52163	6.51232	7.71109	7.58168	1.01089	5.14367	8.18631	8.14876	7.15958	1.74593	10.0195	10.9309	11.3165	10.7556	0.666019
8	5.50334	8.395	7.66497	7.18777	1.50373	14.0868	8.48616	12.7479	11.7736	2.92468	10.1078	12.8143	10.6226	11.1816	1.43724	16.5759	15.4695	17.2388	16.428	0.893887
12	8.76603	10.7486	9.01812	9.51091	1.07923	17.031	11.3367	16.0938	14.8205	3.05322	13.2787	17.2291	15.3683	15.292	1.97633	22.6852	16.6322	21.1556	20.1577	3.14746
16	10.0752	12.5513	10.3271	10.9845	1.36269	17.6833	15.2969	18.4237	17.1346	1.63403	13.7737	19.1356	16.5291	16.4795	2.68127	24.8862	19.2186	25.2004	23.1017	3.36656
20	12.5836	15.301	12.8469	13.5772	1.49864	20.6347	16.8063	21.7591	19.7334	2.59649	14.6836	18.5156	19.5864	17.5952	2.5777	25.6739	23.0662	26.9385	25.2262	1.97456
24	14.3902	16.3954	11.8105	14.1987	2.29845	21.4649	20.4645	22.1598	21.3631	0.852246	17.0493	16.9468	20.2468	18.081	1.87636	27.8189	24.4868	27.5128	26.6062	1.84177
28	14.5341	18.273	16.0364	16.2812	1.88146	22.2203	24.2725	24.1936	23.5621	1.16273	19.0837	18.9676	21.3197	19.7903	1.32575	31.8973	25.2813	26.1015	27.76	3.6064
32	14.227	17.9066	14.5476	15.5604	2.03818	24.3875	24.147	27.6543	25.3963	1.95918	18.9423	22.0482	21.3299	20.7735	1.626	31.5614	25.8047	27.1549	28.1737	3.01051
36	17.5835	18.0207	14.8211	16.8085	1.7349	24.3275	24.7531	28.0352	25.7053	2.02899	19.8395	23.2115	20.3144	21.1218	1.82522	34.6302	28.6854	28.5816	30.6324	3.46256
40	16.6937	18.2801	17.4768	17.4835	0.793252	23.9563	23.465	27.0805	24.8339	1.96107	21.2221	23.687	21.6804	22.1965	1.31097	32.5507	31.4387	28.997	30.9955	1.81782
44	16.4462	19.6327	17.0601	17.713	1.6906	24.8771	22.8931	26.5119	24.7607	1.81218	23.0595	23.4391	21.3594	22.6194	1.1075	32.2902	35.8514	30.8254	32.989	2.58484
48	16.9349	19.874	18.3207	18.3765	1.47034	24.6901	22.8826	27.3294	24.9674	2.23634	22.4685	24.028	23.4512	23.3159	0.788498	37.5209	37.4609	34.6471	36.543	1.64217
52	15.5049	19.2022	17.3148	17.3407	1.84879	27.0093	23.4485	26.8843	25.7807	2.02074	24.1499	25.4962	23.7058	24.4506	0.932291	41.8223	40.6618	38.8438	40.4426	1.50131
56	15.1049	17.6292	18.1436	16.9592	1.62638	23.6218	24.2611	26.4808	24.7879	1.50055	25.0502	26.9739	22.1336	24.7192	2.4371	40.2456	43.0397	40.6223	41.3025	1.51615
60	15.7635	18.6177	18.322	17.5677	1.5695	24.5842	21.8507	26.7283	24.3877	2.44475	25.6202	26.2684	24.8933	25.594	0.687911	47.3899	45.2804	41.45	44.7068	3.01123
64	14.8506	17.2139	18.8154	16.96	1.99456	23.8954	24.0355	24.4075	24.1128	0.264627	25.865	26.7277	22.5579	25.0502	2.20107	51.3308	47.009	45.4544	47.9314	3.04483
68	15.2405	15.7603	19.3993	16.8	2.26595	26.8592	26.3377	23.63	25.609	1.73358	27.4698	27.2705	24.0581	26.2661	1.91482	54.858	50.0562	47.2842	50.7328	3.83199
72	14.7061	17.31	17.5579	16.5247	1.57977	26.6118	23.8737	23.6393	24.7082	1.65266	27.761	27.2328	21.66	25.5513	3.38026	57	51.1656	47.5493	51.905	4.76854
76	14.3785	17.7021	16.8056	16.2954	1.71954	26.5142	22.5008	22.05	23.6883	2.4576	25.0177	25.7235	21.5844	24.1086	2.21425	54.7997	52.7623	47.6676	51.7432	3.67364
80	15.0056	15.9848	15.9474	15.6459	0.554883	28.7311	22.7765	23.373	24.9602	3.27926	26.6077	25.8589	22.577	25.0145	2.1439	55.5377	55.5334	50.1769	53.7493	3.09383
84	13.6382	16.3808	17.6208	15.8799	2.03802	26.92	23.7031	24.1109	24.9114	1.75146	24.0207	25.4341	20.9024	23.4524	2.31867	52.4501	52.7723	50.3985	51.8736	1.28764
88	15.6127	15.7483	16.3496	15.9035	0.39224	26.2481	22.8936	24.2652	24.469	1.68652	22.8397	24.9131	22.1238	23.2922	1.44866	52.8897	52.3409	48.771	51.3339	2.23642
92	14.387	16.3536	15.7192	15.4866	1.00373	27.4975	24.5627	24.2646	25.4416	1.78668	24.1323	25.4964	21.868	23.8322	1.83274	55.0393	55.7656	49.9732	53.5927	3.15556
96	13.9699	17.0769	16.6528	15.8999	1.68478	27.8247	23.6508	23.913	25.1295	2.33777	23.488	24.9162	22.6534	23.6859	1.14433	55.1029	53.6636	48.9182	52.5615	3.23627
100	13.425	18.3392	15.1796	15.6479	2.49038	25.4439	23.9075	25.645	24.9988	0.95044	23.5719	25.0135	20.1049	22.8968	2.52298	54.194	54.6013	48.1855	52.3269	3.59231
104	13.8363	17.2391	15.509	15.5282	1.70146	26.9591	22.0344	24.6336	24.5424	2.46361	25.1461	24.7832	20.6712	23.5335	2.48546	55.8562	54.775	47.5973	52.7428	4.48884
108	13.7532	16.8171	17.1466	15.9056	1.87136	25.0054	22.5204	23.9805	23.8354	1.24883	27.0846	23.1328	19.8672	23.3615	3.61415	54.22	52.8168	48.7815	51.9395	2.8234
112	14.9299	17.0203	16.5312	16.1605	1.09341	25.1045	23.4448	23.6156	24.055	0.912935	26.0508	23.1554	21.1757	23.4606	2.45186	54.795	52.3336	46.8246	51.3178	4.08112
116	14.8285	17.1438	16.533	16.1685	1.19991	26.2612	23.6968	22.7035	24.2205	1.83573	26.5574	21.4456	20.9344	22.9791	3.10941	56.4315	50.0906	46.1802	50.9008	5.17345
120	14.831	16.8468	15.2463	15.6414	1.06437	27.7749	22.2385	23.7907	24.6014	2.85585	30.2231	22.0873	20.9175	24.4093	5.06873	56.6356	51.6284	48.54	52.268	4.08551

## Sheet: Figure 3G
Figure 3G: Percent apoptotic H2030 cells overtime in response to indicated treatments.
Time (h)	DMSO			Mean	StDev	KRASi			Mean	StDev	eIF4Ai			Mean	StDev	COMBO			Mean	StDev
0	1.27823	1.57619	1.25617	1.3702	0.178733	1.46117	0.2273	1.21075	0.966408	0.652218	1.21693	1.37152	0.756336	1.11493	0.320022	0.925931	0.527316	2.49665	1.31663	1.04118
4	0.85935	0.383431	0.682108	0.64163	0.240528	0.304111	0.461105	2.4804	1.08187	1.2137	0.285764	0.255585	0.540589	0.360646	0.156564	0.719732	1.05393	0.58115	0.784937	0.243041
8	1.26167	0.90068	1.35295	1.17176	0.23916	0.741841	0.512856	2.696	1.3169	1.19981	0.624232	0.461631	0.837091	0.640985	0.18829	0.56595	0.54471	0.13126	0.413973	0.245067
12	1.90545	0.77549	1.08803	1.25632	0.583477	1.92629	0.456001	3.31266	1.89832	1.42854	0.306871	1.15208	0.759515	0.739489	0.42296	1.11071	0.990756	0.369703	0.823723	0.397741
16	0.993455	0.883559	1.86559	1.24753	0.538062	1.57975	0.838549	2.58768	1.66866	0.877949	0.372583	0.959675	1.12472	0.818994	0.395313	1.45755	0.820061	0.69984	0.992484	0.407221
20	2.1287	1.57176	2.05804	1.9195	0.303218	2.90427	0.881849	2.83634	2.20749	1.14854	0.631541	1.44924	0.993987	1.02492	0.409725	1.90574	1.02869	1.1894	1.37461	0.466937
24	1.70999	1.93361	2.42153	2.02171	0.363861	4.33874	1.4182	3.49117	3.08271	1.5025	1.35311	1.95399	1.23796	1.51502	0.384495	1.55903	1.18173	1.245	1.32859	0.202062
28	1.65941	2.18666	1.85325	1.89978	0.266687	2.59187	2.34901	3.41582	2.78557	0.559159	1.27231	1.40819	1.26943	1.31664	0.0792922	1.3534	1.18474	1.59159	1.37658	0.204409
32	1.2827	2.34887	1.63018	1.75392	0.543748	2.78566	2.54939	3.43376	2.92294	0.457888	1.93288	1.49591	1.89999	1.77626	0.243348	1.94317	1.2803	1.06226	1.42858	0.458792
36	1.51004	2.41079	1.83939	1.92007	0.455767	3.23877	1.98749	4.52783	3.25137	1.27022	1.79368	1.98149	1.51941	1.76486	0.232381	2.03107	1.33562	1.0991	1.4886	0.484452
40	1.60657	3.48783	2.42323	2.50588	0.943351	3.64502	2.23103	3.7808	3.21895	0.858254	1.84431	1.4564	1.43369	1.57813	0.230792	2.14221	2.12056	1.84801	2.03693	0.163962
44	1.79599	2.60359	2.66994	2.35651	0.486556	3.52086	2.48397	3.44113	3.14865	0.577012	1.58194	2.13278	1.71485	1.80986	0.287444	2.73793	2.19157	1.62327	2.18426	0.557365
48	2.06762	2.49367	2.1025	2.22127	0.236554	3.59802	1.97153	3.63408	3.06787	0.949636	1.815	2.04608	2.34237	2.06782	0.264359	2.34796	1.80439	2.1078	2.08672	0.272398
52	2.26553	2.27767	1.9232	2.15547	0.201237	3.17392	2.64375	4.36194	3.3932	0.879832	1.99284	2.13606	1.8828	2.0039	0.126992	2.30044	2.17242	2.62153	2.3648	0.231368
56	1.86952	1.90131	2.35503	2.04195	0.271595	3.74394	2.74383	4.73401	3.7406	0.995094	1.9062	2.26726	1.78071	1.98473	0.252603	3.1792	2.25177	3.61357	3.01485	0.695617
60	2.20231	2.37778	1.74089	2.10699	0.328971	3.40235	2.3163	5.70059	3.80641	1.72795	2.16811	2.03523	1.88253	2.02862	0.142906	3.83996	3.11331	2.80384	3.25237	0.531876
64	2.09918	1.76768	2.00475	1.9572	0.170789	3.33291	2.22217	5.43751	3.6642	1.63307	1.97418	1.71104	1.83434	1.83985	0.131655	4.49551	3.37431	3.0587	3.64284	0.755111
68	2.36304	2.5827	2.93057	2.62544	0.286169	3.41833	3.60437	5.55213	4.19161	1.18191	2.61955	1.51988	2.31067	2.15003	0.567164	4.02308	3.24205	2.43745	3.23419	0.792844
72	2.62994	1.74616	2.39508	2.25706	0.45777	3.52292	2.39291	5.93664	3.95082	1.8102	2.5895	1.61803	3.33975	2.51576	0.863226	4.32659	3.16389	3.21114	3.56721	0.658066
76	3.54273	1.68546	3.09207	2.77342	0.96877	3.02629	2.52817	6.54174	4.03206	2.18766	2.95201	1.51418	3.4145	2.6269	0.990999	4.70449	3.41111	3.41787	3.84449	0.744793
80	3.69946	2.04008	3.74712	3.16222	0.972092	4.07948	2.98356	6.69491	4.58598	1.90682	2.80431	2.33897	3.3548	2.83269	0.508509	4.08546	3.48352	2.7973	3.45543	0.64454
84	4.22947	2.52997	3.11278	3.29074	0.863616	3.45002	3.18145	6.92002	4.51717	2.08526	3.0107	2.46302	3.63457	3.0361	0.586189	4.81654	4.38708	3.53001	4.24454	0.655004
88	4.55556	2.96656	3.8912	3.80444	0.798048	3.87436	3.8059	6.38149	4.68725	1.46765	3.81346	2.92472	3.5963	3.44483	0.46333	5.50045	4.89198	4.21929	4.87057	0.640844
92	4.92286	3.38912	5.38909	4.56702	1.04639	4.23248	4.28687	7.7263	5.41521	2.00164	3.48663	3.50937	3.69825	3.56475	0.116175	6.2202	5.1614	4.24044	5.20735	0.990682
96	5.71597	5.05249	6.49493	5.75446	0.721987	3.96947	4.13039	7.60166	5.23384	2.05217	4.369	5.00048	4.40275	4.59074	0.355244	7.89375	4.92229	5.75244	6.18949	1.53318
100	6.67257	5.24025	8.49616	6.80299	1.63187	4.3206	4.81348	7.4463	5.52679	1.68051	5.09939	5.21238	4.51381	4.94186	0.374985	7.71242	6.19872	6.16016	6.69043	0.885277
104	6.92907	5.97082	9.95186	7.61725	2.07783	4.92279	5.93642	7.64752	6.16891	1.37716	5.70172	6.28587	6.30385	6.09715	0.342566	8.12488	7.00797	6.65137	7.26141	0.768752
108	7.5355	7.1703	9.57171	8.0925	1.29398	5.98407	6.91204	9.09526	7.33046	1.59724	5.8491	6.05944	6.38361	6.09739	0.269268	7.92675	7.71758	8.38635	8.01023	0.342114
112	8.10108	6.96977	10.8229	8.63124	1.9805	6.32439	6.95752	9.26168	7.51453	1.54584	6.05364	7.16144	7.27318	6.82942	0.674167	9.03827	8.84858	9.6517	9.17952	0.41978
116	8.72006	7.89973	11.0507	9.22349	1.63469	7.13792	6.96379	9.28786	7.79652	1.29447	6.76677	7.20154	7.64986	7.20606	0.441562	10.5196	10.6005	10.089	10.403	0.274947
120	9.38684	8.63448	11.2105	9.74394	1.32461	7.76975	6.22837	9.90529	7.9678	1.84644	6.52896	7.79113	8.34027	7.55345	0.928752	11.1245	10.8453	11.1527	11.0408	0.169953

[truncated: 20 more sheets: Figure 4A, Figure 4B, Figure 4C, Figure 4D, Figure 4E, Figure 4F, Figure 4G, Figure 4H, Figure 5A, Figure 6A, Figure 6B, Figure 6C, Figure 7A, Figure 8D, Figure 8E, Supplemental Figure 1, Supplemental Figure 2, Supplemental Figure 4, Supplemental Figure 6, Supplemental Figure 8]
